# Supplementary material for: Thermal, Rheological, and Surface Properties of Brewer’s Spent Grain and Its Oligo and Polysaccharides Fractions
Source: Foods. 2025 Dec 5;14(24):4170. doi: 10.3390/foods14244170 (PMC12732235; doi:10.3390/foods14244170)
Supplement: Supplementary file 1 [file foods-14-04170-s001.zip]

Archive with 1 entries (1 files):
- foods-3921683-supplementary.pdf
